# Supplementary material for: Improved Viability of Spray-Dried Pantoea agglomerans for Phage-Carrier Mediated Control of Fire Blight
Source: Viruses. 2024 Feb 6;16(2):257. doi: 10.3390/v16020257 (PMC10893313; doi:10.3390/v16020257)
Supplement: Supplementary file 1 [file viruses-16-00257-s001.zip]

Archive with 1 entries (1 files):
- viruses-2817307-supplementary.pdf
